# Supplementary material for: Lifespan Extension by Retrotransposons under Conditions of Mild Stress Requires Genes Involved in tRNA Modifications and Nucleotide Metabolism
Source: Int J Mol Sci. 2024 Oct 1;25(19):10593. doi: 10.3390/ijms251910593 (PMC11477299; doi:10.3390/ijms251910593)
Supplement: Supplementary file 1 [file ijms-25-10593-s001.zip]

Archive with 11 entries (10 files):
- Figure S1.pdf
- Table S1.xlsx
- Table S2.xlsx
- Table S3.xlsx
- Table S4.pdf
- __MACOSX/
- __MACOSX/._Figure S1.pdf
- __MACOSX/._Table S1.xlsx
- __MACOSX/._Table S2.xlsx
- __MACOSX/._Table S3.xlsx
- __MACOSX/._Table S4.docx
