# Supplementary material for: Lifespan Extension by Retrotransposons under Conditions of Mild Stress Requires Genes Involved in tRNA Modifications and Nucleotide Metabolism
Source: Int J Mol Sci. 2024 Oct 1;25(19):10593. doi: 10.3390/ijms251910593 (PMC11477299; doi:10.3390/ijms251910593)
Supplement: Supplementary file 1 [file ijms-25-10593-s001.zip › Table S1.xlsx]

## Sheet: Sheet1
Table S1. Expression data and descriptions for genes differentially expressed in high copy Ty1 strains specific to growth in YPD with 30 mM HU
				High copy Ty1 strains			Zero copy Ty1 replicates
Gene name	Common gene name	Description (www.ncbi.nlm.nih.gov/gene/)	Regulation	FPKM.HH40	FPKM.HH41	FPKM.HH45	FPKM.ZH1	FPKM.ZH2	FPKM.ZH3	Fold-change	log2 (fold-change)	p-val	q-val
SPAR_N00500	POP3	Subunit of RNase MRP and nuclear RNase P	up	15.8483	14.7622	9.10328	1.64528	1.84066	1.38142	8.1592	3.02843	7.35033e-22	7.31424e-20
SPAR_N01950	NCS2	Protein required for uridine thiolation of Lys(UUU) and Glu(UUC) tRNAs	up	5.69192	5.88213	4.04435	1.12907	0.697106	1.18934	5.17935	2.37277	8.16806e-15	4.51553e-13
SPAR_M01130	TRM9	tRNA methyltransferase	up	8.06228	10.9546	8.32469	1.94309	1.89526	1.52463	5.09819	2.34999	7.40203e-18	5.54949e-16
SPAR_L02720	CDD1	Cytidine deaminase	up	24.7285	27.5937	24.1866	4.65633	4.60093	7.18557	4.65302	2.21817	1.86238e-18	1.45611e-16
SPAR_M02290	FOL3	Dihydrofolate synthetase, involved in folic acid biosynthesis	up	11.9908	13.0326	8.59854	2.55359	2.8263	2.21427	4.42733	2.14644	1.93563e-19	1.65526e-17
SPAR_J01180	ARG3	Ornithine carbamoyltransferase	up	14.5272	14.4653	9.94011	3.01747	2.79386	3.12754	4.35543	2.12282	2.31622e-19	1.95026e-17
SPAR_O04780	AMF1	Low affinity NH4+ transporter	up	21.0455	15.4081	10.7333	3.66274	4.04973	3.48986	4.21224	2.07459	4.56057e-16	2.83636e-14
SPAR_B00080	SRO77	Protein with roles in exocytosis and cation homeostasis	up	12.3625	15.203	12.403	2.95966	3.34246	3.1882	4.2115	2.07433	1.3401e-36	3.18885e-34
SPAR_I01820	DAL1	Allantoinase	up	19.8218	33.7798	28.2453	6.14039	5.85911	7.47647	4.20246	2.07123	4.49248e-19	3.66975e-17
SPAR_K00880	PMU1	Phosphomutase	up	35.9816	56.9042	52.0411	11.3913	13.6971	10.2231	4.10425	2.03712	4.28816e-20	3.8474e-18
SPAR_J02550	MOG1	Conserved nuclear protein that interacts with GTP-Gsp1p	up	28.3462	26.8385	20.7161	7.03792	6.14169	5.36735	4.09236	2.03293	1.50659e-19	1.30882e-17
SPAR_I00520	RHO3	Non-essential small GTPase of the Rho/Rac family of Ras-like proteins	up	12.4027	11.4625	11.1586	3.04781	3.08042	3.14687	3.77611	1.9169	2.93763e-16	1.91401e-14
SPAR_H00670	THR1	Homoserine kinase	up	27.7883	24.5988	18.8736	5.19932	8.16466	6.34639	3.61539	1.85415	4.32272e-15	2.50893e-13
SPAR_P03080	TAH18	NADPH-dependent diflavin reductase	up	7.40367	8.12636	6.7059	2.12807	2.21032	2.1506	3.42671	1.77683	3.16126e-19	2.62145e-17
SPAR_L02440	TUB4	Gamma-tubulin	up	30.9585	38.6425	31.9782	10.4015	10.5723	9.18608	3.36802	1.7519	2.55458e-26	3.20222e-24
SPAR_D04210	no gene name	Hypothetical protein, homologous to S. cerevisiae SVF1-like proteins encoded by YDR222W and YLR225C	up	30.9053	35.8812	30.4428	9.97609	10.4926	9.09547	3.28876	1.71754	3.61035e-27	4.93987e-25
SPAR_B02740	SWD3	Essential subunit of the COMPASS (Set1C) complex	up	23.9408	27.2439	24.7082	9.38986	7.36339	6.43399	3.27305	1.71063	4.55576e-17	3.15616e-15
SPAR_E01020	YPT31	Rab family GTPase	up	39.3667	35.371	29.5631	10.2849	10.3166	11.3091	3.26852	1.70864	1.00936e-19	8.91008e-18
SPAR_D05960	ADE8	Phosphoribosyl-glycinamide transformylase	up	57.4304	59.5735	64.8496	17.9367	19.0975	19.0827	3.24061	1.69627	1.55269e-27	2.23629e-25
SPAR_J00200	ACO2	Mitochondrial aconitase isozyme	up	12.9771	14.8492	12.5705	3.7431	4.29938	4.44453	3.2351	1.69381	1.91913e-23	2.01988e-21
SPAR_L00370	HIF1	Non-essential component of the HAT-B histone acetyltransferase complex	up	11.6732	10.5916	9.57284	2.97976	3.40717	3.46164	3.23271	1.69274	5.99035e-15	3.41512e-13
SPAR_D06650	RIB3	3,4-dihydroxy-2-butanone-4-phosphate synthase (DHBP synthase)	up	118.3	133.931	109.808	36.5449	38.482	37.6264	3.21374	1.68425	3.19018e-32	5.63221e-30
SPAR_G00470	NCS6	Protein required for uridine thiolation of Gln, Lys, and Glu tRNAs	up	17.2203	19.172	16.7374	5.88136	5.05934	6.18447	3.10243	1.6334	6.57311e-18	4.99647e-16
SPAR_K00400	PRS1	5-phospho-ribosyl-1(alpha)-pyrophosphate synthetase	up	113.618	126.994	111.816	37.3613	39.5159	39.7965	3.02063	1.59485	4.82864e-35	1.05708e-32
SPAR_N01730	MEP2	Ammonium permease involved in regulation of pseudohyphal growth	up	24.0407	31.7305	28.0677	9.13946	8.53767	10.7341	2.9509	1.56116	2.20704e-16	1.47306e-14
SPAR_A00430	FUN26	High affinity, broad selectivity, nucleoside/nucleobase transporter	up	12.7081	13.9769	12.2908	4.51183	4.88975	4.13626	2.87903	1.52558	4.29848e-17	3.05527e-15
SPAR_B03720	PPS1	Protein phosphatase	up	22.6958	27.6301	24.645	8.41448	8.75964	8.82536	2.88356	1.52785	1.23332e-23	1.32352e-21
SPAR_B00520	no gene name	Uncharacterized protein, 3' to 5' exonuclease and endonuclease with potential role in apoptosis, homologous to S. cerevisiae YBL055C	up	44.3781	43.6262	40.4269	15.2113	15.0935	15.7769	2.78703	1.47873	1.20008e-26	1.60196e-24
SPAR_F00140	ALR2	Probable Mg2+ transporter	up	8.95313	10.267	10.803	3.87754	3.45322	3.62551	2.74026	1.45431	1.99286e-15	1.17279e-13
SPAR_G01350	TAF6	Subunit (60 kDa) of TFIID and SAGA complexes	up	19.9164	20.6829	18.3689	6.87835	6.83949	7.80165	2.74022	1.45429	1.18727e-18	9.41727e-17
SPAR_J02540	OPI3	Methylene-fatty-acyl-phospholipid synthase	up	158.183	169.422	153.147	65.3263	59.0631	52.3139	2.72067	1.44396	7.57423e-22	7.40246e-20
SPAR_O04790	RDR1	Transcriptional repressor involved in regulating multidrug resistance	up	31.3959	38.3042	32.939	11.8845	11.5984	14.403	2.70917	1.43785	3.33035e-16	2.11942e-14
SPAR_N00070	AAD14	Aryl-alcohol dehydrogenase	up	22.3232	23.8086	20.6474	7.20381	9.0963	8.50734	2.6919	1.42863	6.88128e-15	3.84299e-13
SPAR_D04390	AMD2	Amidase	up	28.77	35.5164	33.3391	11.4872	13.1834	11.7601	2.67976	1.4221	2.02476e-17	1.47753e-15
SPAR_G00250	MTO1	Mitochondrial protein	up	33.2557	35.3691	37.1149	12.6056	13.1102	14.7944	2.61021	1.38416	6.63374e-19	5.33918e-17
SPAR_H02290	GPI16	Subunit of the glycosylphosphatidylinositol transamidase complex	up	48.321	54.2452	55.1123	19.4032	22.8578	21.4958	2.47313	1.30634	4.5054e-17	3.15616e-15
SPAR_P02460	IRC15	Microtubule associated protein	up	22.2539	23.6317	23.4917	9.66033	9.31772	9.3394	2.44998	1.29277	1.94086e-16	1.3114e-14
SPAR_N03330	PPG1	Serine/threonine protein phosphatase	up	31.2917	29.3408	28.7774	11.8894	12.8628	12.0347	2.43048	1.28124	3.27771e-16	2.11046e-14
SPAR_B01730	ALG14	Component of UDP-GlcNAc transferase	up	38.4093	41.4106	37.2518	16.2798	16.6087	15.8114	2.40394	1.2654	6.23652e-15	3.51881e-13
SPAR_H01130	ERG7	Lanosterol synthase	up	33.2763	31.6758	33.5439	13.6279	14.3093	15.3967	2.27295	1.18457	1.56405e-15	9.3044e-14
SPAR_L01720	YPS3	Aspartic protease	up	55.8337	59.8856	58.5631	25.7239	26.4023	25.5833	2.24274	1.16526	1.56458e-17	1.15716e-15
