# Supplementary material for: Lifespan Extension by Retrotransposons under Conditions of Mild Stress Requires Genes Involved in tRNA Modifications and Nucleotide Metabolism
Source: Int J Mol Sci. 2024 Oct 1;25(19):10593. doi: 10.3390/ijms251910593 (PMC11477299; doi:10.3390/ijms251910593)
Supplement: Supplementary file 1 [file ijms-25-10593-s001.zip › Table S2.xlsx]

## Sheet: Sheet1
Table S2. Expression data and descriptions for genes differentially expressed in high copy Ty1 strains specific to growth in YPD without HU
				High copy Ty1 strains			Zero copy Ty1 replicates
Gene name	Common gene name	Description (www.ncbi.nlm.nih.gov/gene/)	Regulation	FPKM.HH40	FPKM.HH41	FPKM.HH45	FPKM.ZH1	FPKM.ZH2	FPKM.ZH3	Fold-change	log2 (fold-change)	p-val	q-val
SPAR_G02050	RPL30	Protein L30 of 60S ribosomal subunit	up	82.1015	66.812	57.0445	12.2536	10.0605	16.8597	5.25754	2.39439	1.59725e-31	3.97861e-29
SPAR_G03600	THI4	Thiazole synthase	up	6.00759	4.23533	4.64266	1.4686	0.52647	0.865777	5.20321	2.3794	7.26006e-12	4.42057e-10
SPAR_N01390	IPI3	Component of the Rix1 complex	up	2.77855	2.70499	2.45451	0.559705	0.624987	0.425763	4.92907	2.30132	6.86684e-16	5.61646e-14
SPAR_P02760	no gene name	Hypothetical protein, homologous to S. cerevisiae CRM3 zinc finger protein	up	25.4734	30.0879	37.4383	6.23529	5.02783	8.53931	4.69637	2.23155	2.97103e-25	4.78861e-23
SPAR_B03860	CTP1	Mitochondrial inner membrane citrate transporter	up	4.29699	4.5755	4.29778	1.25441	0.642327	0.912024	4.68899	2.22928	2.05508e-12	1.29446e-10
SPAR_G00210	KAP114	Karyopherin, responsible for nuclear import of specific proteins	up	1.94741	1.59177	1.3845	0.326894	0.423545	0.305692	4.66199	2.22095	3.11343e-15	2.43737e-13
SPAR_K00950	OAC1	Mitochondrial inner membrane transporter	up	5.66314	4.71476	4.25135	0.753092	1.48285	1.38572	4.03937	2.01413	4.1498e-11	2.29706e-09
SPAR_D05720	RPP2B	Ribosomal protein P2 beta	up	153.569	107.824	106.848	38.2074	24.7331	31.4734	3.90029	1.96358	9.06131e-26	1.60181e-23
SPAR_P01400	RPL5	Protein L5 of 60S ribosomal subunit	up	84.5481	70.9192	63.6295	23.4689	14.3426	21.8181	3.6743	1.87747	9.63389e-26	1.6498e-23
SPAR_N00850	SLA2	Adaptor protein that links actin to clathrin and endocytosis	up	5.28458	5.79519	5.96054	1.83169	1.53406	1.88279	3.24667	1.69896	8.38435e-24	1.17811e-21
SPAR_O03700	SEC63	Essential subunit of Sec63 complex	up	7.46073	6.56052	6.56269	1.93163	2.28361	2.55206	3.04168	1.60487	4.74675e-19	4.72948e-17
SPAR_O02110	CDC21	Thymidylate synthase	up	10.887	10.7183	9.45607	2.99091	4.12337	3.28246	2.9876	1.57899	1.84545e-14	1.36663e-12
SPAR_E01880	KAP123	Karyopherin beta, nuclear import of ribosomal proteins and histones	up	3.1863	3.24769	2.94678	1.17021	1.04024	1.03269	2.8925	1.53232	8.2908e-17	7.44813e-15
SPAR_H01170	PPE1	Protein with carboxyl methyl esterase activity	up	10.8745	8.86267	8.12189	3.13428	3.41335	3.47756	2.77891	1.47452	1.94034e-14	1.41775e-12
SPAR_M03330	GUA1	GMP synthase	up	33.2774	27.3625	25.4533	10.5822	10.9866	9.68542	2.75461	1.46185	8.16754e-26	1.49194e-23
SPAR_K01300	TEF4	Gamma subunit of translational elongation factor eEF1B	up	34.4722	30.829	23.9286	10.4808	10.4862	12.0586	2.70184	1.43394	2.27124e-19	2.30489e-17
SPAR_O04460	RPA190	RNA polymerase I largest subunit A190	up	3.60079	3.16052	3.29606	1.05639	1.34461	1.3602	2.67398	1.41899	7.38144e-17	6.74171e-15
SPAR_N03550	NOG2	GTPase	up	6.85756	7.07123	5.51271	2.42499	2.46145	2.48163	2.63862	1.39978	1.46052e-12	9.52813e-11
SPAR_H00620	no gene name	Hypothetical protein, homologous to prolyl-tRNA synthetase, homologous to S. cerevisiae YHR020W	up	13.7138	12.5572	11.9056	4.5928	4.95235	4.96761	2.63056	1.39537	2.63984e-24	4.01843e-22
SPAR_G00260	ADE5,7	Enzyme of the de novo purine nucleotide biosynthetic pathway	up	34.1319	28.8281	24.5548	10.7944	11.604	10.9113	2.62731	1.39359	3.74662e-24	5.54905e-22
SPAR_K00660	GPM1	Tetrameric phosphoglycerate mutase	up	495.399	463.512	420.723	172.19	159.558	195.291	2.61771	1.3883	2.60218e-32	6.79046e-30
SPAR_P01030	OYE3	NADPH oxidoreductase containing flavin mononucleotide (FMN)	up	29.5504	30.5836	31.2953	11.2648	12.8931	11.2136	2.58483	1.37007	1.52605e-25	2.53417e-23
SPAR_O02820	PDR5	Plasma membrane ATP-binding cassette (ABC) transporter	up	20.4485	25.8331	18.7317	8.16728	7.32621	9.97704	2.55249	1.35191	4.47208e-17	4.15373e-15
SPAR_L00860	RPL15A	Protein L15A of 60S ribosomal subunit	up	96.7617	69.1774	70.1459	31.7042	25.1687	35.7071	2.55006	1.35053	1.77218e-14	1.33035e-12
SPAR_M00280	URA5	Major orotate phosphoribosyltransferase (OPRTase) isozyme	up	32.8093	32.7092	29.2045	12.8811	11.4496	14.2379	2.45596	1.29629	4.37214e-17	4.13092e-15
SPAR_G00060	ZRT1	High-affinity zinc transporter of the plasma membrane	up	14.866	12.1053	12.3505	4.73477	6.51035	4.96408	2.42589	1.27851	1.96252e-11	1.10872e-09
SPAR_D00170	BRE4	Zinc finger protein containing five transmembrane domains	up	5.28929	4.95726	4.27293	2.23804	2.25551	1.5906	2.38644	1.25486	3.20288e-11	1.791e-09
SPAR_B01860	MIS1	Mitochondrial C1-tetrahydrofolate synthase	up	5.87971	4.75381	5.15824	2.34513	2.38628	1.88959	2.3851	1.25405	1.61866e-12	1.04356e-10
SPAR_N03600	BIO3	7,8-diamino-pelargonic acid aminotransferase (DAPA)	up	8.23641	8.62507	9.37679	3.48622	3.62013	4.19443	2.32181	1.21525	1.8504e-11	1.06739e-09
SPAR_L00990	PDC1	Major of three pyruvate decarboxylase isozymes	up	124.065	134.782	117.972	50.9655	53.8096	61.3873	2.26778	1.18128	4.93966e-23	6.44508e-21
SPAR_B03440	HIS7	Imidazole glycerol phosphate synthase	up	11.2488	8.92436	10.0151	4.31783	4.53754	4.58982	2.24529	1.1669	1.694e-12	1.07943e-10
SPAR_O01460	IZH2	Plasma membrane receptor for plant antifungal protein, osmotin	up	20.951	18.1059	18.8189	8.65661	9.86575	9.26463	2.08284	1.05855	8.88449e-12	5.35022e-10
SPAR_M04390	no gene name	Hypothetical protein, homologous to multiple S. cerevisiae hexose transporters	down	56.3869	96.6203	92.8778	206.475	225.586	246.818	0.362192	-1.46517	2.30662e-22	2.87278e-20
SPAR_E00070	HXT13	Hexose transporter	down	235.367	348.654	339.646	830.577	877.785	916.069	0.35195	-1.50656	6.90717e-33	1.89256e-30
SPAR_E00040	COS10	Homologous to S. cerevisiae COS genes with roles in plasma membrane protein turnover	down	0.221244	0.092491	0.039947	3.31218	1.95377	2.14272	0.0477389	-4.38869	2.13755e-20	2.44037e-18
