# Supplementary material for: Lifespan Extension by Retrotransposons under Conditions of Mild Stress Requires Genes Involved in tRNA Modifications and Nucleotide Metabolism
Source: Int J Mol Sci. 2024 Oct 1;25(19):10593. doi: 10.3390/ijms251910593 (PMC11477299; doi:10.3390/ijms251910593)
Supplement: Supplementary file 1 [file ijms-25-10593-s001.zip › Table S3.xlsx]

## Sheet: Sheet1
Table S3. Expression data and descriptions for genes differentially expressed in high copy Ty1 strains in both media conditions
				High copy Ty1 strains			Zero copy Ty1 replicates
Gene name	Common gene name	Description (www.ncbi.nlm.nih.gov/gene/)	Regulation	FPKM.HH40	FPKM.HH41	FPKM.HH45	FPKM.ZH1	FPKM.ZH2	FPKM.ZH3	Fold-change	log2 (fold-change)	p-val	q-val
SPAR_M01040	NSE5	Component of the Smc5p-Smc6p SUMO ligase complex	up	11.5812	17.4394	13.8602	0.611795	0.614956	0.49793	24.863	4.63593	3.70761e-82	4.05835e-79
SPAR_J00560	CIS3	Mannose-containing glycoprotein component of the cell wall	up	598.709	759.913	512.066	38.6263	54.8368	51.4386	12.91	3.69042	5.6631e-91	1.03314e-87
SPAR_C01080	YIH1	Negative regulator of eIF2 kinase Gcn2p	up	20.8235	26.9962	21.6578	1.43331	2.8813	1.99914	11.0042	3.45998	6.02223e-40	1.73472e-37
SPAR_J00020	ENB1	Endosomal ferric enterobactin transporter	up	27.5339	35.7261	27.9853	2.48412	2.78501	3.53074	10.3689	3.3742	4.02232e-72	3.14488e-69
SPAR_I01860	DAL7	Malate synthase	up	23.9499	30.8473	19.4176	3.15103	2.44851	1.64822	10.2397	3.3561	4.52414e-42	1.65071e-39
SPAR_I00020	no gene name	Hypothetical protein, homologous to S. cerevisiae ENB1 encoding siderophore iron transporter	up	17.4979	23.5621	18.3612	1.73952	2.20612	2.07804	9.8646	3.30226	4.24682e-67	2.90536e-64
SPAR_O00020	ENB1	Endosomal ferric enterobactin transporter	up	13.0246	19.0664	14.8659	1.49325	1.61085	1.66464	9.84683	3.29966	8.48517e-59	4.64393e-56
SPAR_L03530	RPP0	Ribosomal protein P0 of the ribosomal stalk	up	307.285	516.049	415.059	25.2055	57.6285	48.4581	9.43235	3.23762	4.35499e-15	2.50893e-13
SPAR_D06660	PAC11	Dynein intermediate chain, microtubule motor protein	up	30.117	36.858	26.5725	3.28272	3.53603	3.1382	9.3952	3.23192	1.45888e-78	1.33074e-75
SPAR_O03630	ENV9	Proposed to contribute to vacuolar functions	up	91.3782	109.116	92.1323	9.51433	9.55245	12.4742	9.27767	3.21376	1.00096e-85	1.36957e-82
SPAR_O04700	RPS12	Protein component of 40S ribosomal subunit	up	416.043	505.1	367.562	34.0638	62.0774	49.6843	8.8373	3.14361	5.36776e-49	2.25983e-46
SPAR_B01240	GAL1	Galactokinase	up	19.1509	29.414	19.719	2.4716	2.90289	3.32324	7.85077	2.97283	1.15834e-41	3.96224e-39
SPAR_M00660	SMA2	Prospore membrane protein, meiosis-specific	up	31.8008	37.5136	26.9078	3.59035	3.29053	5.51251	7.76399	2.9568	6.6195e-38	1.64675e-35
SPAR_E02370	GCG1	Gamma-glutamyl cyclotransferase	up	24.0782	24.1372	19.2606	2.30829	3.576	3.69397	7.04471	2.81654	9.93026e-33	1.87408e-30
SPAR_G01140	RPL1B	Protein L1B of 60S ribosomal subunit	up	236.13	310.232	216.696	25.615	46.5661	39.4368	6.83634	2.77323	2.95132e-35	6.73024e-33
SPAR_L02730	ERF2	Subunit of a palmitoyltransferase	up	40.511	53.43	37.9768	6.21909	7.35668	6.56131	6.55099	2.71171	4.27639e-50	1.95039e-47
SPAR_J01650	TAD2	Subunit of tRNA-specific adenosine-34 deaminase	up	33.5716	28.0411	24.8277	5.62807	4.10092	3.98027	6.30525	2.65655	1.30168e-34	2.63855e-32
SPAR_J03280	DAL5	Allantoate permease	up	21.0336	28.0235	24.0266	3.06181	5.11956	3.6803	6.16134	2.62324	9.24087e-33	1.80626e-30
SPAR_H01900	SKG6	Integral membrane protein	up	10.6949	13.254	11.7312	2.1143	2.11639	1.74073	5.97514	2.57897	6.38662e-45	2.49671e-42
SPAR_C00740	MAK32	Protein needed for stability of L-A dsRNA-containing particles	up	15.6573	15.9937	14.9943	2.96579	2.93198	1.92969	5.95918	2.57511	2.90122e-32	5.29279e-30
SPAR_M00770	IMD4	Inosine monophosphate dehydrogenase	up	190.783	247.137	193.803	35.8078	39.431	37.7263	5.5922	2.48342	8.0166e-66	4.87498e-63
SPAR_P00680	RKM1	SET-domain lysine-N-methyltransferase	up	6.31724	6.72704	5.85106	0.738576	1.68122	1.08806	5.38656	2.42937	6.0187e-16	3.70116e-14
SPAR_M00540	BET5	Component of transport protein particle (TRAPP) complexes I-III	up	35.1757	26.0664	24.8667	5.35839	4.72759	6.09245	5.32244	2.41209	2.97728e-24	3.25893e-22
SPAR_G01250	RPS2	Protein component of 40S ribosomal subunit	up	539.575	771.995	544.443	107.031	133.752	117.755	5.17662	2.37201	4.48431e-41	1.36348e-38
SPAR_E01400	ICL1	Isocitrate lyase	up	150.47	186.97	169.317	36.0882	35.5177	30.2396	4.97575	2.31491	3.30642e-57	1.6451e-54
SPAR_H00260	DUR3	Plasma membrane transporter for urea and polyamines	up	22.0618	30.3471	25.5143	5.49867	5.11434	5.35647	4.8795	2.28673	1.85176e-41	5.96157e-39
SPAR_B00280	ALG3	Dolichol-P-Man dependent alpha(1-3) mannosyltransferase	up	11.4731	10.9254	10.8304	1.98008	2.77118	2.41628	4.63603	2.21289	2.57441e-26	3.20222e-24
SPAR_G01220	SCS3	Protein required for inositol prototrophy	up	24.7474	26.3536	24.5648	4.55253	5.98353	6.00033	4.57572	2.194	1.20894e-34	2.54482e-32
SPAR_B03070	DUR1,2	Urea amidolyase	up	15.9225	21.4458	17.9384	3.98281	4.50738	3.63136	4.56268	2.18988	5.96398e-39	1.55433e-36
SPAR_K00850	RMA1	Dihydrofolate synthetase	up	24.1211	32.7267	25.2748	4.35033	6.81187	7.01995	4.51666	2.17526	2.11056e-21	2.02651e-19
SPAR_M01310	PLB2	Phospholipase B (lysophospholipase) involved in lipid metabolism	up	10.3866	10.8248	9.58196	1.86316	2.19572	2.79024	4.49595	2.16863	3.48644e-26	4.24029e-24
SPAR_M04180	ADH2	Glucose-repressible alcohol dehydrogenase II	up	36.0012	46.6295	39.8406	9.65904	8.59089	11.2704	4.14871	2.05266	1.05278e-28	1.60051e-26
SPAR_H00270	RPS20	Protein component of 40S ribosomal subunit	up	426.452	384.348	257.571	74.5751	98.0506	89.7976	4.07117	2.02544	1.29708e-22	1.31462e-20
SPAR_P00560	RPL1A	Protein L1A of 60S ribosomal subunit	up	104.679	134.995	97.7638	19.2259	35.552	29.2369	4.01642	2.00591	2.76658e-17	1.9923e-15
SPAR_G00050	ADH4	Alcohol dehydrogenase isoenzyme type IV	up	25.3867	36.5088	26.0875	7.96041	6.71587	7.32007	3.99989	1.99996	4.01784e-23	4.14899e-21
SPAR_L00640	NSE1	Component of the Smc5p-Smc6p SUMO ligase complex, contributes to DNA repair	up	22.0856	24.8187	17.119	4.69804	6.07971	5.34259	3.97159	1.98971	1.15328e-20	1.06981e-18
SPAR_H00730	RRM3	DNA helicase involved in rDNA replication and Ty1 transposition	up	15.4681	13.9067	12.3963	3.83233	3.41396	3.4133	3.91864	1.97035	2.14028e-31	3.66055e-29
SPAR_O02020	RPL3	Protein L3 of 60S ribosomal subunit	up	354.395	383.61	330.179	61.0997	123.557	98.3219	3.77479	1.9164	2.68036e-16	1.76742e-14
SPAR_B01120	FLR1	Plasma membrane transporter of the major facilitator superfamily	up	28.8904	38.7808	32.1841	9.29575	8.69433	8.74607	3.73484	1.90105	1.23322e-29	1.9284e-27
SPAR_O04770	ATF1	Alcohol acetyltransferase	up	49.8279	71.6175	60.3082	16.9473	15.2131	17.6047	3.65223	1.86878	1.52266e-25	1.77309e-23
SPAR_M00820	GAL80	Transcriptional repressor of GAL genes	up	95.8447	108.081	88.6784	28.3904	27.7048	24.5116	3.63003	1.85998	3.07116e-39	8.40422e-37
SPAR_M00180	ATR1	Multidrug efflux pump of the major facilitator superfamily	up	25.4221	29.5722	24.1763	6.37093	8.19973	7.69431	3.55583	1.83019	7.16055e-26	8.5195e-24
SPAR_L02470	CDC123	Protein involved in nutritional control of the cell cycle	up	28.4724	23.1131	21.097	6.74998	7.12259	7.64607	3.37765	1.75602	1.1025e-20	1.04034e-18
SPAR_L00110	no gene name	Hypothetical protein, homologous to S. cerevisiae AQY1 aquaporin-1	up	104.47	125.823	116.191	34.1912	38.3465	33.3276	3.27288	1.71056	1.1952e-30	1.98221e-28
SPAR_F00370	STE2	Receptor for alpha-factor pheromone	up	43.559	51.1071	42.507	14.3173	15.2573	16.1898	2.99737	1.5837	1.26609e-24	1.41415e-22
SPAR_E00170	PCM1	Essential N-acetylglucosamine-phosphate mutase	up	28.9004	30.0629	29.081	9.09232	11.1422	11.148	2.80553	1.48827	2.11942e-20	1.93327e-18
SPAR_O00180	ARG8	Acetylornithine aminotransferase	up	43.902	43.5894	40.0336	17.254	19.1146	18.8693	2.30865	1.20705	4.29873e-16	2.70424e-14
SPAR_N03720	HXT17	Hexose transporter	down	147.619	166.068	255.931	549.104	460.644	446.703	0.3911	-1.35439	1.0823e-16	7.40427e-15
SPAR_N03730	no gene name	Hypothetical protein, mannitol dehydrogenase, homologuos to S. cerevisiae DSF1 and MAN2	down	238.068	255.199	328.273	742.36	708.917	687.045	0.384198	-1.38008	5.06816e-30	8.15825e-28
SPAR_M04400	no gene name	Hypothetical protein, homologuos to S. cerevisiae DSF1 and MAN2	down	384.741	440.775	586.484	1307.33	1221.18	1180.7	0.380673	-1.39337	9.93861e-25	1.13321e-22
SPAR_E00060	DSF1	Mannitol dehydrogenase	down	240.235	265.758	360.748	820.642	779.642	749.827	0.368808	-1.43906	2.2371e-26	2.91516e-24
SPAR_N03740	COS10	Homologous to S. cerevisiae COS10 protein with role in endocytosis	down	1.05768	0.625672	0.384842	5.78087	6.00204	6.1459	0.115356	-3.11583	5.27655e-28	7.80502e-26
SPAR_N03710	no gene name	Hypothetical protein, aldose 1-epimerase, homologous to S. cerevisiae YHR210C and YNR071C	down	72.9243	94.6999	74.3712	12481.2	11986.6	11391.8	0.00674842	-7.21123	0	0
SPAR_N03680	DSE4	Daughter cell-specific secreted protein with similarity to glucanases	down	0.078895	0	0.081907	8.81328	8.04838	8.63817	0.006306	-7.30906	8.86705e-16	5.39215e-14
SPAR_N03700	PDR18	Transporter of the ATP-binding cassette (ABC) family	down	0.132759	0.091636	0.125191	19.9977	18.4087	17.9153	0.00620696	-7.3319	5.29851e-262	1.44994e-258
SPAR_N03690	BSC5	Unknown function, homologous to S. cerevisiae BSC5, BUL1, BUL2 (latter two encode alpha-arrestin)	down	0	0	0	0.950569	1.38958	1.53186	7.74791e-05	-13.6558	1.09344e-15	6.57627e-14
Genes indicated in purple were not detected by PCR in the high copy Ty1 strains
